# Supplementary material for: Antinociceptive Effect of a p-Cymene/β-Cyclodextrin Inclusion Complex in a Murine Cancer Pain Model: Characterization Aided through a Docking Study
Source: Molecules. 2023 May 31;28(11):4465. doi: 10.3390/molecules28114465 (PMC10254339; doi:10.3390/molecules28114465)
Supplement: Supplementary file 1 [file molecules-28-04465-s001.zip]

Archive with 1 entries (1 files):
- molecules-2352685-supplementary.pdf
